# Supplementary material for: Legionella effector AnkX displaces the switch II region for Rab1b phosphocholination
Source: Sci Adv. 2020 May 15;6(20):eaaz8041. doi: 10.1126/sciadv.aaz8041 (PMC7228754; doi:10.1126/sciadv.aaz8041)
Supplement: aaz8041_Data_S1.xlsx [file aaz8041_Data_S1.xlsx]

## Sheet: Table
Plasmidname	AA Sequence	Tags	Forward Primer	Primersequence	Reverse Primer	Primersequence	synthetic fragment name	synthetic fragment sequence
M2640_pMAL_StrepTag_Rab1b_3-174_D30A	3-174	6xHIS, MBP, Strep-Tactin®					N-Fragment_D30A	GATTCTGGTGTGGGTAAAAGCTGTCTGCTGCTGCGTTTTGCTgcgGACACGTATACCGAATCCTATATCAGTACCATTGGCGTCGACTTCAAAATCCGTACGATCGAACTGGATGGTAAAACCATCAAACTGCAGATCTGGGATACCGCTGGTCAAGAACGTTTCCGTACCATTACCAGCTCCTATTATCGTGGTGCTCATGGCATCATTGTGGTCTATGACGTGACCGACCAAGAATCTTATGCCAACGTGAAACAGTGGCTGCAGGAAATTGATCGTTATGCCTCCGAAAACGTCAAC
M2641_pMAL_StrepTag_Rab1b_3-174_D31A	3-174	6xHIS, MBP, Strep-Tactin®					N-Fragment_D31A	GATTCTGGTGTGGGTAAAAGCTGTCTGCTGCTGCGTTTTGCTGATgcgACGTATACCGAATCCTATATCAGTACCATTGGCGTCGACTTCAAAATCCGTACGATCGAACTGGATGGTAAAACCATCAAACTGCAGATCTGGGATACCGCTGGTCAAGAACGTTTCCGTACCATTACCAGCTCCTATTATCGTGGTGCTCATGGCATCATTGTGGTCTATGACGTGACCGACCAAGAATCTTATGCCAACGTGAAACAGTGGCTGCAGGAAATTGATCGTTATGCCTCCGAAAACGTCAAC
M2642_pMAL_StrepTag_Rab1b_3-174_T32A	3-174	6xHIS, MBP, Strep-Tactin®					N-Fragment_T32A	GATTCTGGTGTGGGTAAAAGCTGTCTGCTGCTGCGTTTTGCTGATGACgcgTATACCGAATCCTATATCAGTACCATTGGCGTCGACTTCAAAATCCGTACGATCGAACTGGATGGTAAAACCATCAAACTGCAGATCTGGGATACCGCTGGTCAAGAACGTTTCCGTACCATTACCAGCTCCTATTATCGTGGTGCTCATGGCATCATTGTGGTCTATGACGTGACCGACCAAGAATCTTATGCCAACGTGAAACAGTGGCTGCAGGAAATTGATCGTTATGCCTCCGAAAACGTCAAC
M2643_pMAL_StrepTag_Rab1b_3-174_T34A	3-174	6xHIS, MBP, Strep-Tactin®					N-Fragment_T34A	GATTCTGGTGTGGGTAAAAGCTGTCTGCTGCTGCGTTTTGCTGATGACACGTATgcgGAATCCTATATCAGTACCATTGGCGTCGACTTCAAAATCCGTACGATCGAACTGGATGGTAAAACCATCAAACTGCAGATCTGGGATACCGCTGGTCAAGAACGTTTCCGTACCATTACCAGCTCCTATTATCGTGGTGCTCATGGCATCATTGTGGTCTATGACGTGACCGACCAAGAATCTTATGCCAACGTGAAACAGTGGCTGCAGGAAATTGATCGTTATGCCTCCGAAAACGTCAAC
M2644_pMAL_StrepTag_Rab1b_3-174_E35A	3-174	6xHIS, MBP, Strep-Tactin®					N-Fragment_E35A	GATTCTGGTGTGGGTAAAAGCTGTCTGCTGCTGCGTTTTGCTGATGACACGTATACCgcgTCCTATATCAGTACCATTGGCGTCGACTTCAAAATCCGTACGATCGAACTGGATGGTAAAACCATCAAACTGCAGATCTGGGATACCGCTGGTCAAGAACGTTTCCGTACCATTACCAGCTCCTATTATCGTGGTGCTCATGGCATCATTGTGGTCTATGACGTGACCGACCAAGAATCTTATGCCAACGTGAAACAGTGGCTGCAGGAAATTGATCGTTATGCCTCCGAAAACGTCAAC
M2645_pMAL_StrepTag_Rab1b_3-174_I38A	3-174	6xHIS, MBP, Strep-Tactin®					N-Fragment_I38A	GATTCTGGTGTGGGTAAAAGCTGTCTGCTGCTGCGTTTTGCTGATGACACGTATACCGAATCCTATgcgAGTACCATTGGCGTCGACTTCAAAATCCGTACGATCGAACTGGATGGTAAAACCATCAAACTGCAGATCTGGGATACCGCTGGTCAAGAACGTTTCCGTACCATTACCAGCTCCTATTATCGTGGTGCTCATGGCATCATTGTGGTCTATGACGTGACCGACCAAGAATCTTATGCCAACGTGAAACAGTGGCTGCAGGAAATTGATCGTTATGCCTCCGAAAACGTCAAC
M2646_pMAL_StrepTag_Rab1b_3-174_I41A	3-174	6xHIS, MBP, Strep-Tactin®					N-Fragment_I41A	GATTCTGGTGTGGGTAAAAGCTGTCTGCTGCTGCGTTTTGCTGATGACACGTATACCGAATCCTATATCAGTACCgcgGGCGTCGACTTCAAAATCCGTACGATCGAACTGGATGGTAAAACCATCAAACTGCAGATCTGGGATACCGCTGGTCAAGAACGTTTCCGTACCATTACCAGCTCCTATTATCGTGGTGCTCATGGCATCATTGTGGTCTATGACGTGACCGACCAAGAATCTTATGCCAACGTGAAACAGTGGCTGCAGGAAATTGATCGTTATGCCTCCGAAAACGTCAAC
M2647_pMAL_StrepTag_Rab1b_3-174_D53A	3-174	6xHIS, MBP, Strep-Tactin®					N-Fragment_D53A	GATTCTGGTGTGGGTAAAAGCTGTCTGCTGCTGCGTTTTGCTGATGACACGTATACCGAATCCTATATCAGTACCATTGGCGTCGACTTCAAAATCCGTACGATCGAACTGgcgGGTAAAACCATCAAACTGCAGATCTGGGATACCGCTGGTCAAGAACGTTTCCGTACCATTACCAGCTCCTATTATCGTGGTGCTCATGGCATCATTGTGGTCTATGACGTGACCGACCAAGAATCTTATGCCAACGTGAAACAGTGGCTGCAGGAAATTGATCGTTATGCCTCCGAAAACGTCAAC
M2648_pMAL_StrepTag_Rab1b_3-174_T72A	3-174	6xHIS, MBP, Strep-Tactin®					N-Fragment_T72A	GATTCTGGTGTGGGTAAAAGCTGTCTGCTGCTGCGTTTTGCTGATGACACGTATACCGAATCCTATATCAGTACCATTGGCGTCGACTTCAAAATCCGTACGATCGAACTGGATGGTAAAACCATCAAACTGCAGATCTGGGATACCGCTGGTCAAGAACGTTTCCGTgcgATTACCAGCTCCTATTATCGTGGTGCTCATGGCATCATTGTGGTCTATGACGTGACCGACCAAGAATCTTATGCCAACGTGAAACAGTGGCTGCAGGAAATTGATCGTTATGCCTCCGAAAACGTCAAC
M2649_pMAL_StrepTag_Rab1b_3-174_I73A	3-174	6xHIS, MBP, Strep-Tactin®					N-Fragment_I73A	GATTCTGGTGTGGGTAAAAGCTGTCTGCTGCTGCGTTTTGCTGATGACACGTATACCGAATCCTATATCAGTACCATTGGCGTCGACTTCAAAATCCGTACGATCGAACTGGATGGTAAAACCATCAAACTGCAGATCTGGGATACCGCTGGTCAAGAACGTTTCCGTACCgcgACCAGCTCCTATTATCGTGGTGCTCATGGCATCATTGTGGTCTATGACGTGACCGACCAAGAATCTTATGCCAACGTGAAACAGTGGCTGCAGGAAATTGATCGTTATGCCTCCGAAAACGTCAAC
M2650_pMAL_StrepTag_Rab1b_3-174_T74A	3-174	6xHIS, MBP, Strep-Tactin®					N-Fragment_T74A	GATTCTGGTGTGGGTAAAAGCTGTCTGCTGCTGCGTTTTGCTGATGACACGTATACCGAATCCTATATCAGTACCATTGGCGTCGACTTCAAAATCCGTACGATCGAACTGGATGGTAAAACCATCAAACTGCAGATCTGGGATACCGCTGGTCAAGAACGTTTCCGTACCATTgcgAGCTCCTATTATCGTGGTGCTCATGGCATCATTGTGGTCTATGACGTGACCGACCAAGAATCTTATGCCAACGTGAAACAGTGGCTGCAGGAAATTGATCGTTATGCCTCCGAAAACGTCAAC
M2651_pMAL_StrepTag_Rab1b_3-174_S75A	3-174	6xHIS, MBP, Strep-Tactin®					N-Fragment_S75A	GATTCTGGTGTGGGTAAAAGCTGTCTGCTGCTGCGTTTTGCTGATGACACGTATACCGAATCCTATATCAGTACCATTGGCGTCGACTTCAAAATCCGTACGATCGAACTGGATGGTAAAACCATCAAACTGCAGATCTGGGATACCGCTGGTCAAGAACGTTTCCGTACCATTACCgcgTCCTATTATCGTGGTGCTCATGGCATCATTGTGGTCTATGACGTGACCGACCAAGAATCTTATGCCAACGTGAAACAGTGGCTGCAGGAAATTGATCGTTATGCCTCCGAAAACGTCAAC
M2652_pMAL_StrepTag_Rab1b_3-174_S76A	3-174	6xHIS, MBP, Strep-Tactin®					N-Fragment_S76A	GATTCTGGTGTGGGTAAAAGCTGTCTGCTGCTGCGTTTTGCTGATGACACGTATACCGAATCCTATATCAGTACCATTGGCGTCGACTTCAAAATCCGTACGATCGAACTGGATGGTAAAACCATCAAACTGCAGATCTGGGATACCGCTGGTCAAGAACGTTTCCGTACCATTACCAGCgcgTATTATCGTGGTGCTCATGGCATCATTGTGGTCTATGACGTGACCGACCAAGAATCTTATGCCAACGTGAAACAGTGGCTGCAGGAAATTGATCGTTATGCCTCCGAAAACGTCAAC
M2653_pMAL_StrepTag_Rab1b_3-174_Y77A	3-174	6xHIS, MBP, Strep-Tactin®					N-Fragment_Y77A	GATTCTGGTGTGGGTAAAAGCTGTCTGCTGCTGCGTTTTGCTGATGACACGTATACCGAATCCTATATCAGTACCATTGGCGTCGACTTCAAAATCCGTACGATCGAACTGGATGGTAAAACCATCAAACTGCAGATCTGGGATACCGCTGGTCAAGAACGTTTCCGTACCATTACCAGCTCCgcgTATCGTGGTGCTCATGGCATCATTGTGGTCTATGACGTGACCGACCAAGAATCTTATGCCAACGTGAAACAGTGGCTGCAGGAAATTGATCGTTATGCCTCCGAAAACGTCAAC
M2654_pMAL_StrepTag_Rab1b_3-174_Y78A	3-174	6xHIS, MBP, Strep-Tactin®					N-Fragment_Y78A	GATTCTGGTGTGGGTAAAAGCTGTCTGCTGCTGCGTTTTGCTGATGACACGTATACCGAATCCTATATCAGTACCATTGGCGTCGACTTCAAAATCCGTACGATCGAACTGGATGGTAAAACCATCAAACTGCAGATCTGGGATACCGCTGGTCAAGAACGTTTCCGTACCATTACCAGCTCCTATgcgCGTGGTGCTCATGGCATCATTGTGGTCTATGACGTGACCGACCAAGAATCTTATGCCAACGTGAAACAGTGGCTGCAGGAAATTGATCGTTATGCCTCCGAAAACGTCAAC
M2655_pMAL_StrepTag_Rab1b_3-174_R79A	3-174	6xHIS, MBP, Strep-Tactin®					N-Fragment_R79A	GATTCTGGTGTGGGTAAAAGCTGTCTGCTGCTGCGTTTTGCTGATGACACGTATACCGAATCCTATATCAGTACCATTGGCGTCGACTTCAAAATCCGTACGATCGAACTGGATGGTAAAACCATCAAACTGCAGATCTGGGATACCGCTGGTCAAGAACGTTTCCGTACCATTACCAGCTCCTATTATgcgGGTGCTCATGGCATCATTGTGGTCTATGACGTGACCGACCAAGAATCTTATGCCAACGTGAAACAGTGGCTGCAGGAAATTGATCGTTATGCCTCCGAAAACGTCAAC
M2656_pMAL_StrepTag_Rab1b_3-174_Q101A	3-174	6xHIS, MBP, Strep-Tactin®					C-Fragment_Q101A	GGTGCTCATGGCATCATTGTGGTCTATGACGTGACCGACCAAGAATCTTATGCCAACGTGAAAgcgTGGCTGCAGGAAATTGATCGTTATGCCTCCGAAAACGTCAACAAACTGCTGGTTGGTAACAAAAGCGATCTGACGACGAAAAAAGTGGTGGACAACACGACCGCTAAAGAATTTGCCGACTCTCTGGGCATTCCGTTTCTGGAAACCTCGGCCAAAAATGCTACGAACGTCGAACAGGCGTTTATGACGATGGCGGCTGAAATCAAAAAACGTATGGGTTAACTAACTCGAGGG
M2657_pMAL_StrepTag_Rab1b_3-174_E105A	3-174	6xHIS, MBP, Strep-Tactin®					C-Fragment_E105A	GGTGCTCATGGCATCATTGTGGTCTATGACGTGACCGACCAAGAATCTTATGCCAACGTGAAACAGTGGCTGCAGgcgATTGATCGTTATGCCTCCGAAAACGTCAACAAACTGCTGGTTGGTAACAAAAGCGATCTGACGACGAAAAAAGTGGTGGACAACACGACCGCTAAAGAATTTGCCGACTCTCTGGGCATTCCGTTTCTGGAAACCTCGGCCAAAAATGCTACGAACGTCGAACAGGCGTTTATGACGATGGCGGCTGAAATCAAAAAACGTATGGGTTAACTAACTCGAGGG
M2658_pMAL_StrepTag_Rab1b_3-174_Y109A	3-174	6xHIS, MBP, Strep-Tactin®					C-Fragment_Y109A	GGTGCTCATGGCATCATTGTGGTCTATGACGTGACCGACCAAGAATCTTATGCCAACGTGAAACAGTGGCTGCAGGAAATTGATCGTgcgGCCTCCGAAAACGTCAACAAACTGCTGGTTGGTAACAAAAGCGATCTGACGACGAAAAAAGTGGTGGACAACACGACCGCTAAAGAATTTGCCGACTCTCTGGGCATTCCGTTTCTGGAAACCTCGGCCAAAAATGCTACGAACGTCGAACAGGCGTTTATGACGATGGCGGCTGAAATCAAAAAACGTATGGGTTAACTAACTCGAGGG
M2659_pMAL_StrepTag_Rab1b_3-174_T126A	3-174	6xHIS, MBP, Strep-Tactin®					C-Fragment_T126A	GGTGCTCATGGCATCATTGTGGTCTATGACGTGACCGACCAAGAATCTTATGCCAACGTGAAACAGTGGCTGCAGGAAATTGATCGTTATGCCTCCGAAAACGTCAACAAACTGCTGGTTGGTAACAAAAGCGATCTGgcgACGAAAAAAGTGGTGGACAACACGACCGCTAAAGAATTTGCCGACTCTCTGGGCATTCCGTTTCTGGAAACCTCGGCCAAAAATGCTACGAACGTCGAACAGGCGTTTATGACGATGGCGGCTGAAATCAAAAAACGTATGGGTTAACTAACTCGAGGG
M2660_pMAL_StrepTag_Rab1b_3-174_K128A	3-174	6xHIS, MBP, Strep-Tactin®					C-Fragment_K128A	GGTGCTCATGGCATCATTGTGGTCTATGACGTGACCGACCAAGAATCTTATGCCAACGTGAAACAGTGGCTGCAGGAAATTGATCGTTATGCCTCCGAAAACGTCAACAAACTGCTGGTTGGTAACAAAAGCGATCTGACGACGgcgAAAGTGGTGGACAACACGACCGCTAAAGAATTTGCCGACTCTCTGGGCATTCCGTTTCTGGAAACCTCGGCCAAAAATGCTACGAACGTCGAACAGGCGTTTATGACGATGGCGGCTGAAATCAAAAAACGTATGGGTTAACTAACTCGAGGG
M2661_pMAL_StrepTag_Rab1b_3-174_K137A	3-174	6xHIS, MBP, Strep-Tactin®					C-Fragment_K137A	GGTGCTCATGGCATCATTGTGGTCTATGACGTGACCGACCAAGAATCTTATGCCAACGTGAAACAGTGGCTGCAGGAAATTGATCGTTATGCCTCCGAAAACGTCAACAAACTGCTGGTTGGTAACAAAAGCGATCTGACGACGAAAAAAGTGGTGGACAACACGACCGCTgcgGAATTTGCCGACTCTCTGGGCATTCCGTTTCTGGAAACCTCGGCCAAAAATGCTACGAACGTCGAACAGGCGTTTATGACGATGGCGGCTGAAATCAAAAAACGTATGGGTTAACTAACTCGAGGG
M2662_pMAL_StrepTag_Rab1b_3-174_D141A	3-174	6xHIS, MBP, Strep-Tactin®					C-Fragment_D141A	GGTGCTCATGGCATCATTGTGGTCTATGACGTGACCGACCAAGAATCTTATGCCAACGTGAAACAGTGGCTGCAGGAAATTGATCGTTATGCCTCCGAAAACGTCAACAAACTGCTGGTTGGTAACAAAAGCGATCTGACGACGAAAAAAGTGGTGGACAACACGACCGCTAAAGAATTTGCCgcgTCTCTGGGCATTCCGTTTCTGGAAACCTCGGCCAAAAATGCTACGAACGTCGAACAGGCGTTTATGACGATGGCGGCTGAAATCAAAAAACGTATGGGTTAACTAACTCGAGGG
M2663_pMAL_StrepTag_Rab1b_3-174_K153A	3-174	6xHIS, MBP, Strep-Tactin®					C-Fragment_K153A	GGTGCTCATGGCATCATTGTGGTCTATGACGTGACCGACCAAGAATCTTATGCCAACGTGAAACAGTGGCTGCAGGAAATTGATCGTTATGCCTCCGAAAACGTCAACAAACTGCTGGTTGGTAACAAAAGCGATCTGACGACGAAAAAAGTGGTGGACAACACGACCGCTAAAGAATTTGCCGACTCTCTGGGCATTCCGTTTCTGGAAACCTCGGCCgcgAATGCTACGAACGTCGAACAGGCGTTTATGACGATGGCGGCTGAAATCAAAAAACGTATGGGTTAACTAACTCGAGGG
M2664_pMAL_StrepTag_Rab1b_3-174_N154A	3-174	6xHIS, MBP, Strep-Tactin®					C-Fragment_N154A	GGTGCTCATGGCATCATTGTGGTCTATGACGTGACCGACCAAGAATCTTATGCCAACGTGAAACAGTGGCTGCAGGAAATTGATCGTTATGCCTCCGAAAACGTCAACAAACTGCTGGTTGGTAACAAAAGCGATCTGACGACGAAAAAAGTGGTGGACAACACGACCGCTAAAGAATTTGCCGACTCTCTGGGCATTCCGTTTCTGGAAACCTCGGCCAAAgcgGCTACGAACGTCGAACAGGCGTTTATGACGATGGCGGCTGAAATCAAAAAACGTATGGGTTAACTAACTCGAGGG
M2665_pMAL_StrepTag_Rab1b_3-174_T156A	3-174	6xHIS, MBP, Strep-Tactin®					C-Fragment_T156A	GGTGCTCATGGCATCATTGTGGTCTATGACGTGACCGACCAAGAATCTTATGCCAACGTGAAACAGTGGCTGCAGGAAATTGATCGTTATGCCTCCGAAAACGTCAACAAACTGCTGGTTGGTAACAAAAGCGATCTGACGACGAAAAAAGTGGTGGACAACACGACCGCTAAAGAATTTGCCGACTCTCTGGGCATTCCGTTTCTGGAAACCTCGGCCAAAAATGCTgcgAACGTCGAACAGGCGTTTATGACGATGGCGGCTGAAATCAAAAAACGTATGGGTTAACTAACTCGAGGG
M2666_pMAL_StrepTag_Rab1b_3-174_N157A	3-174	6xHIS, MBP, Strep-Tactin®					C-Fragment_N157A	GGTGCTCATGGCATCATTGTGGTCTATGACGTGACCGACCAAGAATCTTATGCCAACGTGAAACAGTGGCTGCAGGAAATTGATCGTTATGCCTCCGAAAACGTCAACAAACTGCTGGTTGGTAACAAAAGCGATCTGACGACGAAAAAAGTGGTGGACAACACGACCGCTAAAGAATTTGCCGACTCTCTGGGCATTCCGTTTCTGGAAACCTCGGCCAAAAATGCTACGgcgGTCGAACAGGCGTTTATGACGATGGCGGCTGAAATCAAAAAACGTATGGGTTAACTAACTCGAGGG
M2667_pMAL_StrepTag_Rab1b_3-174_Q160A	3-174	6xHIS, MBP, Strep-Tactin®					C-Fragment_Q160A	GGTGCTCATGGCATCATTGTGGTCTATGACGTGACCGACCAAGAATCTTATGCCAACGTGAAACAGTGGCTGCAGGAAATTGATCGTTATGCCTCCGAAAACGTCAACAAACTGCTGGTTGGTAACAAAAGCGATCTGACGACGAAAAAAGTGGTGGACAACACGACCGCTAAAGAATTTGCCGACTCTCTGGGCATTCCGTTTCTGGAAACCTCGGCCAAAAATGCTACGAACGTCGAAgcgGCGTTTATGACGATGGCGGCTGAAATCAAAAAACGTATGGGTTAACTAACTCGAGGG
M2668_pMAL_StrepTag_Rab1b_3-174_E168A	3-174	6xHIS, MBP, Strep-Tactin®					C-Fragment_E168A	GGTGCTCATGGCATCATTGTGGTCTATGACGTGACCGACCAAGAATCTTATGCCAACGTGAAACAGTGGCTGCAGGAAATTGATCGTTATGCCTCCGAAAACGTCAACAAACTGCTGGTTGGTAACAAAAGCGATCTGACGACGAAAAAAGTGGTGGACAACACGACCGCTAAAGAATTTGCCGACTCTCTGGGCATTCCGTTTCTGGAAACCTCGGCCAAAAATGCTACGAACGTCGAACAGGCGTTTATGACGATGGCGGCTgcgATCAAAAAACGTATGGGTTAACTAACTCGAGGG
M2669_pMAL_StrepTag_Rab1b_3-174_K171A	3-174	6xHIS, MBP, Strep-Tactin®					C-Fragment_K171A	GGTGCTCATGGCATCATTGTGGTCTATGACGTGACCGACCAAGAATCTTATGCCAACGTGAAACAGTGGCTGCAGGAAATTGATCGTTATGCCTCCGAAAACGTCAACAAACTGCTGGTTGGTAACAAAAGCGATCTGACGACGAAAAAAGTGGTGGACAACACGACCGCTAAAGAATTTGCCGACTCTCTGGGCATTCCGTTTCTGGAAACCTCGGCCAAAAATGCTACGAACGTCGAACAGGCGTTTATGACGATGGCGGCTGAAATCAAAgcgCGTATGGGTTAACTAACTCGAGGG
02142 pMAL Rab1b delta N-C opti	3-174	6xHIS, MBP
M2603_pHAL_StrepTag_AnkX_1-800_F143G	1-800	6xHIS, HALO, Strep-Tactin®	3591_StrepTag_AnkX_1-800_F143G_f	AGCGGGTCCAggtGGCCCACGCT	3596_StrepTag_AnkX_1-800_F143_r	TTGCCTGGGCCAAATTCAGC
M2604_pHAL_StrepTag_AnkX_1-800_F143A	1-800	6xHIS, HALO, Strep-Tactin®	3592_StrepTag_AnkX_1-800_F143A_f	AGCGGGTCCAgctGGCCCACGCT	3596_StrepTag_AnkX_1-800_F143_r	TTGCCTGGGCCAAATTCAGC
M2605_pHAL_StrepTag_AnkX_1-800_F143W	1-800	6xHIS, HALO, Strep-Tactin®	3593_StrepTag_AnkX_1-800_F143W_f	AGCGGGTCCAtggGGCCCACGCT	3596_StrepTag_AnkX_1-800_F143_r	TTGCCTGGGCCAAATTCAGC
M2606_pHAL_StrepTag_AnkX_1-800_F143E	1-800	6xHIS, HALO, Strep-Tactin®	3594_StrepTag_AnkX_1-800_F143E_f	AGCGGGTCCAgaaGGCCCACGCT	3596_StrepTag_AnkX_1-800_F143_r	TTGCCTGGGCCAAATTCAGC
M2607_pHAL_StrepTag_AnkX_1-800_F143R	1-800	6xHIS, HALO, Strep-Tactin®	3595_StrepTag_AnkX_1-800_F143R_f	AGCGGGTCCAcgtGGCCCACGCT	3596_StrepTag_AnkX_1-800_F143_r	TTGCCTGGGCCAAATTCAGC
M2608_pHAL_StrepTag_AnkX_1-800_delta G141-G144	1-800	6xHIS, HALO, Strep-Tactin®	3597_StrepTag_AnkX_1-800_delta G141-G144_f	CCACGCTTTGATAAGAACTATTTTAAAAATCTG	3598_StrepTag_AnkX_1-800_delta G141-G144_r	CGCTTTGCCTGGGCCAAA
xH0264_pSF421_10xHis_GFP_AnkX_1-800_R701A	1-800	10xHIS, EGFP	4039_AnkX_R701A_f	TAGTGCCATGgccAGATGTGATTTG	4040_AnkX_R701A_r	TGCAAAATATTATTTCCCAG
xH0265_pSF421_10xHis_GFP_AnkX_1-800_R702A	1-800	10xHIS, EGFP	4041_AnkX_R702A_f	TGCCATGAGAgcaTGTGATTTGC	4042_AnkX_R702A_r	CTATGCAAAATATTATTTCCCAG
xH0266_pSF421_10xHis_GFP_AnkX_1-800_M737A	1-800	10xHIS, EGFP	4043_AnkX_M737A_f	ATTGCATGAGgctCATACGTTTCCATC	4044_AnkX_M737A_r	GCCTGATGAAAAGGATTTC
xH0267_pSF421_10xHis_GFP_AnkX_1-800_D619A	1-800	10xHIS, EGFP	4045_AnkX_D619A_f	ACGTTTAACCgccACCAGTGGCA	4046_AnkX_D619A_r	GTATTAGCTCCTTTTTTCAATAAATAAC
xH0268_pSF421_10xHis_GFP_AnkX_1-800_R637A	1-800	10xHIS, EGFP	4047_AnkX_R637A_f	GGCAGAAAACgcaGAAGCTTTAGCAAATATTATAAC	4048_AnkX_R637A_r	TTTGAATAAAAAACATAATGCAG
xH0269_pSF421_10xHis_GFP_AnkX_1-800_R560A	1-800	10xHIS, EGFP	4049_AnkX_R560A_f	AGAAGCCTTCgccATAGCTATTTCTTTAG	4050_AnkX_R560A_r	TTATTCAAAAGAATTTTCTCATTTTTG
xH0270_pSF421_10xHis_GFP_AnkX_1-800_N598A	1-800	10xHIS, EGFP	4051_AnkX_N598A_f	GTTATCTATAgcaTCCGGTAATCCCAAATTG	4052_AnkX_N598A_r	ATTAGCGGTGTTGCTTTATC
xH0271_pSF421_10xHis_GFP_AnkX_1-800_Y631A	1-800	10xHIS, EGFP	4053_AnkX_Y631A_f	TTATGTTTTTgctTCAAAGGCAGAAAACAGGG	4054_AnkX_Y631A_r	TGCAGGACAGAATTGCCA
xH0272_pSF421_10xHis_GFP_AnkX_1-800_N658A	1-800	10xHIS, EGFP	4055_AnkX_N658A_f	GCCAAATGCTgccGGAAATCCAC	4056_AnkX_N658A_r	TGATTAATTAATTTCTTATCTTTCTC
xH0273_pSF421_10xHis_GFP_AnkX_1-800_Y664F	1-800	10xHIS, EGFP	4057_AnkX_Y664F_f	TCCACCTCTTttcAATGCTGTGG	4058_AnkX_Y664F_r	TTTCCATTAGCATTTGGC
xH0274_pSF421_10xHis_GFP_AnkX_1-800_E736A	1-800	10xHIS, EGFP	4059_AnkX_E736A_f	GGCATTGCATgccATGCATACGTTTC	4060_AnkX_E736A_r	TGATGAAAAGGATTTCTTCTTTCAG
xH0275_pSF421_10xHis_GFP_AnkX_1-800_F740A	1-800	10xHIS, EGFP	4061_AnkX_F740A_f	GATGCATACGgcaCCATCCTCAAAAG	4062_AnkX_F740A_r	TCATGCAATGCCTGATGAAAAG
M2139_pSF421_10xHis_GFP_AnkX_1-800	1-800	10xHIS, EGFP
M2681_pSF421_10xHis_GFP_AnkX_1-800_V105C	1-800	10xHIS, EGFP	1468_AnkX_1-800_V105C_for	AGATGAACCTtgtTCATTTGGCATTCCAG	1469_AnkX_1-800_V105C_rev	GTTCTGAGTTCACCTGGATTTTTTTC
M2682_pSF421_10xHis_GFP_AnkX_1-800_F107C	1-800	10xHIS, EGFP	1470_AnkX_1-800_F107C_for	ACCTGTTTCAtgtGGCATTCCAG	1471_AnkX_1-800_F107C_rev	TCATCTGTTCTGAGTTCACC
M2162_pSF421_10xHis_GFP_AnkX_1-800_G108C	1-800	10xHIS, EGFP	2920_AnkX_1-800_G108C_f	TGTTTCATTTtgcATTCCAGCTG	2921_AnkX_1-800_G108C_r	GGTTCATCTGTTCTGAGTTC
M2169_pSF421_10xHis_GFP_AnkX_1-484_I109C	1-800	10xHIS, EGFP	2922_AnkX_1-800_I109C_f	TTCATTTGGCtgtCCAGCTGGCC	2923_AnkX_1-800_I109C_r	ACAGGTTCATCTGTTCTG
M2164_pSF421_10xHis_GFP_AnkX_1-800_E226C	1-800	10xHIS, EGFP	2924_AnkX_1-800_E226C_f	TCGAATGTACtgcGTATTACACCCTTTTC	2925_AnkX_1-800_E226C_r	ATATGCTTAACGATAATTTTAAG
M2165_pSF421_10xHis_GFP_AnkX_1-800_G236C	1-800	10xHIS, EGFP	2926_AnkX_1-800_G236C_f	AGATGCCAATtgcCGTACCTTTG	2927_AnkX_1-800_G236C_r	CGAAAAGGGTGTAATACTTCG
M2166_pSF421_10xHis_GFP_AnkX_1-800_V240C	1-800	10xHIS, EGFP	2928_AnkX_1-800_V240C_f	CCGTACCTTTtgcAATAATTTATTAAATATTC	2929_AnkX_1-800_V240C_r	CCATTGGCATCTCGAAAAG
M2683_pSF421_10xHis_GFP_AnkX_1-800_N262C	1-800	10xHIS, EGFP	1476_AnkX_1-800_N262C_for	TTACGAACCTtgtGTCTTTGATTTATATAGCGCTG	1477_AnkX_1-800_N262C_rev	AACGTCGCTGGCGGTAAA
M2167_pSF421_10xHis_GFP_AnkX_1-800_D265C	1-800	10xHIS, EGFP	2930_AnkX_1-800_D265C_f	TAATGTCTTTtgtTTATATAGCGCTGAGGAATTAG	2931_AnkX_1-800_D265C_r	GGTTCGTAAAACGTCGCT
M2174_pSF421_10xHis_GFP_AnkX_1-800_C48S	1-800	10xHIS, EGFP	2984_AnkX_1-800_C48S_fw	AGAGCCAGGAagcCTTAACGCCG	2985_AnkX_1-800_C48S_rev	CGCGACTCATAGCCTCTCC
M2176_pSF421_10xHis_GFP_AnkX_1-800_C84S	1-800	10xHIS, EGFP	2988_AnkX_1-800_C84S_fw	ACACAAGAAGtctGGAAAAAAGG	2989_AnkX_1-800_C84S_rev	ATCCTCTTTATTAAATCAACG
M2177_pSF421_10xHis_GFP_AnkX_1-800_C172S	1-800	10xHIS, EGFP	2990_AnkX_1-800_C172S_fw	TTTCGATATGagcAAATATGGGC	2991_AnkX_1-800_C172S_rev	TAGATTTGCTTGGCAAGATC
M1777_pHAL_AnkX_1-484	1-484	6xHIS,HALO	2272_AnkX_pHAL_f	GTTCTGTTTCAGGGTCCCCATATGGTAAAAATTATGCCAAATCTAC	2265_AnkX_1-484_r	ATACTCAAGCTTGAATTCCCTTACAAGGCTGATATTAATTCCG
M1778_pHAL_AnkX_1-520	1-520	6xHIS,HALO	2272_AnkX_pHAL_f	GTTCTGTTTCAGGGTCCCCATATGGTAAAAATTATGCCAAATCTAC	2266_AnkX_1-520_r	ATACTCAAGCTTGAATTCCCTTAATTTAATAGTTCATCGAAAATTTTCAATTTATG
M1779_pHAL_AnkX_1-588	1-588	6xHIS,HALO	2272_AnkX_pHAL_f	GTTCTGTTTCAGGGTCCCCATATGGTAAAAATTATGCCAAATCTAC	2267_AnkX_1-588_r	ATACTCAAGCTTGAATTCCCTTAATCTTTGGTTAAGGGTATATC
M1780_pHAL_AnkX_1-619	1-619	6xHIS,HALO	2272_AnkX_pHAL_f	GTTCTGTTTCAGGGTCCCCATATGGTAAAAATTATGCCAAATCTAC	2268_AnkX_1-619_r	ATACTCAAGCTTGAATTCCCTTAATCGGTTAAACGTGTATTAG
M1781_pHAL_AnkX_1-688	1-688	6xHIS,HALO	2272_AnkX_pHAL_f	GTTCTGTTTCAGGGTCCCCATATGGTAAAAATTATGCCAAATCTAC	2269_AnkX_1-688_r	ATACTCAAGCTTGAATTCCCTTATTCGAAATCGACCCTTGC
M1782_pHAL_AnkX_1-723	1-723	6xHIS,HALO	2272_AnkX_pHAL_f	GTTCTGTTTCAGGGTCCCCATATGGTAAAAATTATGCCAAATCTAC	2270_AnkX_1-723_r	ATACTCAAGCTTGAATTCCCTTAGTTTCTTTTATGAAGTAAGGTG
M1783_pHAL_AnkX_1-769	1-769	6xHIS,HALO	2272_AnkX_pHAL_f	GTTCTGTTTCAGGGTCCCCATATGGTAAAAATTATGCCAAATCTAC	2271_AnkX_1-769_r	ATACTCAAGCTTGAATTCCCTTAATCTTTTTTATTTAAATCGACTCC
M1792_pHAL_AnkX_1-800_co	1-800	6xHIS,HALO
M0167 pMAL_His6-MBP-TITSSYYR	72-79	6xHIS,MBP
M2362_ pSF421_10xHis_GFP_AnkX_1-800_G108C_C48S_C84S_C172S	1-800	10xHIS, EGFP
mutations sites are highlighted in red color.
